# Supplementary material for: “We Wait”—The Impact of Character Responsiveness and Self Embodiment on Presence and Interest in an Immersive News Experience
Source: Front Robot AI. 2018 Oct 4;5:112. doi: 10.3389/frobt.2018.00112 (PMC7805673; doi:10.3389/frobt.2018.00112)
Supplement: Supplementary file 2 [file Data_Sheet_2.xlsx]

## Sheet: original
Timestamp	Participant number	What gender do you identify as?	How old are you?	What is your occupation/field of study?	How familiar are you with virtual reality system?	How interested are you in news and current affairs on a scale	Which of the following news stories have you been following over the past few months?				My Body: During the experience I felt that the body I saw when looking down towards myself was my own body (even though it didn't look like me).	Two Bodies: During the experience I felt as though I had two bodies.	Agency: During the experience I felt that the movements of the virtual body were my movements.	Other Body: During the experience I felt that the virtual body belonged to someone else.	How much were you aware of background sounds in the VR laboratory in which this experience was actually taking place. Rate this on the following scale from 1 to 7 (where for example 1 means that you were not at all aware of the background sounds).	How much were you aware of background sounds in the VR laboratory in which this experience was actually taking place.	How dizzy, sick or nauseous did you feel resulting from the experience, if at all?	Please rate your sense of being in the boat and on the beach, on the following scale from 1 to 7, where 7 represents your normal experience of being in a place. I had a sense of being there in the boat and on the beach...	To what extent were there times during the experience when the boat and on the beach was the reality for you? There were times during the experience when the boat and on the beach was the reality for me...	When you think back about your experience, do you think of the boat and beach more as images that you saw, or more as somewhere that you visited? The boat and beach seemed to be more like...	During the time of the experience, which was strongest on the whole, your sense of being in the boat and beach, or of being in the real world of the laboratory?	During the time of the experience, did you often think to yourself that you were just sitting in a laboratory or did the experience overwhelm you?	During the course of the experience, how much were you aware of the experimenters? During the course of the experience I was aware of the experimenters very much.	How much did you behave within the scene as if the situation were real? I responded as if the situation were real very much.	How much was your emotional response the same as if it had been real? My emotional response in the the boat and beach was the same as if it had been real ?€?	How much were the thoughts you had within the experience the same as if it had been a real situation? My thoughts with in the boat and beach were the same as if it had been real ?€?	How much were you thinking things like ?€?I know this isn?€?t real?€? but then surprisingly finding yourself behaving as if it was real? In spite of my knowledge that the situation wasn?€?t real I found myself behaving as if itwere real?€?	To what extent were your physical responses within the experience (e.g., heart rate,blushing, sweating, etc.) the same as if it had been a real situation?	How much did you behave as if the virtual people were real?	Overall how much did you treat the experience as if it were real?	How much was your emotional response to the virtual people as if they were real?	How much were your thoughts in relation to the virtual people as if they were real?	How much did you have physical responses (such as change in heart rate, blushing,sweating, etc.) to the virtual people as if they were real?	How much were you thinking things like ?€?I know these people are not real?€? but then surprisingly finding yourself behaving as if they were?
2017/06/22 12:50:53 PM GMT+1	1	Male	24	Data	5	6	UK negotiations to leave the EU (Brexit)				2	2	5	4	6	2	3	5	6	3	6	3	5	4	5	2	5	5	6	4	5	7	4	6
2017/06/22 1:08:47 PM GMT+1	2	Male	30	Researcher - Clinical Psychology	3	6	UK negotiations to leave the EU (Brexit)				6	1	5	1	1	1	1	6	3	3	1	2	1	4	3	5	4	1	5	4	5	5	1	2
2017/06/22 2:01:55 PM GMT+1	3	Male	53	Unemployed	5	5	None of these				1	1	1	2	1	1	1	6	4	5	6	2	1	2	5	5	2	1	1	2	6	4	1	1
2017/06/22 2:34:10 PM GMT+1	4	Female	23	Biochemistry	2	5	UK negotiations to leave the EU (Brexit)				6	5	6	3	6	5	2	7	7	6	1	6	1	5	6	6	7	7	7	6	6	7	6	6
2017/06/22 3:21:37 PM GMT+1	5	Female	21	Neuroscience	5	5	UK negotiations to leave the EU (Brexit)				5	5	6	7	7	7	1	7	6	4	5	5	1	6	6	6	7	6	6	6	6	6	6	5
2017/06/22 4:05:54 PM GMT+1	6	Female	21	Pharmacy	1	5	Europe migrant crisis				2	1	2	5	6	6	3	5	5	6	2	4	2	4	5	4	6	2	5	5	5	6	3	2
2017/06/22 4:31:17 PM GMT+1	7	Female	21	History	1	6	UK negotiations to leave the EU (Brexit)				5	3	6	2	2	4	2	5	5	2	4	5	1	5	3	3	5	2	5	4	6	5	2	6
2017/06/22 5:16:32 PM GMT+1	8	Female	22	Student, BSc Psychology	1	4	UK negotiations to leave the EU (Brexit)				2	1	1	6	1	6	3	7	7	6	1	6	1	7	7	7	5	6	6	7	6	6	6	6
2017/06/23 1:49:33 PM GMT+1	9	Male	45	Archivist	3	7	US presidential election				4	1	3	2	1	1	1	6	6	5	1	6	1	5	4	3	6	5	3	6	4	3	4	5
2017/06/23 2:27:43 PM GMT+1	10	Male	25	Postgraduate Student	6	7	UK negotiations to leave the EU (Brexit)				5	4	5	4	2	2	2	5	5	5	4	4	4	5	5	5	5	5	5	5	5	5	5	5
2017/06/23 3:10:13 PM GMT+1	11	Female	31	Clinical Psychology Research Associate	2	7	UK negotiations to leave the EU (Brexit)				4	1	4	4	1	1	1	6	2	1	7	2	5	1	6	1	2	3	7	3	7	4	3	7
2017/06/23 3:34:24 PM GMT+1	12	Female	24	Nurse	4	5	UK negotiations to leave the EU (Brexit)				1	2	6	2	1	1	4	4	5	5	1	3	2	4	2	4	6	4	3	4	5	5	4	6
2017/06/23 4:46:39 PM GMT+1	13	Male	33	IT Help desk	1	5	US presidential election				5	3	6	2	1	1	1	5	6	6	6	7	1		4	6	2	6	6	6	5	6	6	5
2017/06/23 5:04:46 PM GMT+1	14	Male	22	Economics	1	6	UK negotiations to leave the EU (Brexit)				4	5	4	4	2	2	1	7	6	5	3	4	6	5	6	6	5	1	1	5	4	4	1	5
2017/06/23 5:27:54 PM GMT+1	15	Female	25	Psychology of Education MSc	4	4	UK negotiations to leave the EU (Brexit)				1	1	7	2	1	1	1	7	5	4	3	6	2	6	6	5	4	4	5	6	6	5	5	4
2017/06/29 12:27:17 PM GMT+1	16	Male	30	student/NGO	6	7	Syrian civil war				1	1	1	1	2	2	3	5	6	5	1	1	2	6	3	5	5	5	2	5	5	5	5	6
2017/06/29 12:49:45 PM GMT+1	17	Female	19	business student	5	6	US presidential election				3	5	2	3	7	7	1	3	2	4	6	2	6	3	3	5	2	1	3	3	5	6	1	2
2017/06/29 1:31:55 PM GMT+1	18	Female	22	Pharmacy	2	3	UK negotiations to leave the EU (Brexit)				3	3	6	2	7	7	1	5	6	6	2	6	1	7	7	7	5	2	2	6	5	5	3	4
2017/06/29 2:07:41 PM GMT+1	19	Female	30	Admin	6	7	UK negotiations to leave the EU (Brexit)				2	1	3	1	7	7	1	7	6	6	1	1	7	7	7	7	4	5	6	7	6	7	5	6
2017/06/29 3:40:56 PM GMT+1	20	Male	21	Student	5	7	US presidential election				1	1	7	1	1	1	1	3	2	4	3	2	3	6	2	2	3	2	3	3	1	3	1	2
2017/06/29 4:10:18 PM GMT+1	21	Female	21	Psychology	1	5	US presidential election				2	2	4	5	1	1	4	5	4	4	1	3	1	7	5	5	7	2	3	5	4	6	4	6
2017/06/29 5:23:00 PM GMT+1	22	Female	22	Student/Psychology	1	3	UK negotiations to leave the EU (Brexit)				1	1	1	1	6	6	1	6	6	4	2	2	2	6	6	7	4	5	4	5	6	5	5	5
2017/07/03 3:17:06 PM GMT+1	23	Female	24	student/ conservation	3	5	UK negotiations to leave the EU (Brexit)				1	1	6	1	7	2	1	3	1	3	4	4	2	1	2	3	4	3	1	3	2	2	1	3
2017/07/03 4:07:34 PM GMT+1	24	Female	23	Accountant	2	6	UK negotiations to leave the EU (Brexit)				3	1	3	5	7	7	6	5	5	3	2	4	2	3	5	2	5	1	3	4	5	2	1	3
2017/07/03 4:42:20 PM GMT+1	25	Female	30	nqsw	1	1	Europe migrant crisis				6	3	5	5	5	5	3	5	5	5	5	5	4	6	4	4	6	2	5	4	3	4	2	5
2017/07/03 5:09:42 PM GMT+1	26	Female	28	PhD student/pharmacy	2	3	None of these				5	3	5	7	5	6	1	2	3	4	2	3	2	5	4	5	3	2	4	3	3	5	4	5
2017/07/03 5:41:07 PM GMT+1	27	Male	33	Writer	4	7	UK negotiations to leave the EU (Brexit)				5	1	3	5	2	2	1	5	4	5	2	2	1	5	5	3	3	2	3	4	3	1	1	3
2017/07/03 6:15:33 PM GMT+1	28	Female	28	Client Services Manager	4	6	UK negotiations to leave the EU (Brexit)				5	4	2	6	6	6	1	5	5	5	3	5	1	5	4	4	2	3	4	6	6	6	6	6
2017/07/05 1:21:44 PM GMT+1	29	Female	38	Research Coordination	5	5	UK negotiations to leave the EU (Brexit)				6	1	4	3	2	2	1	6	5	5	2	4	5	5	4	4	3	1	2	3	3	5	1	1
2017/07/05 2:21:57 PM GMT+1	30	Female	21	Psychology	3	5	US presidential election				2	5	2	3	5	5	3	6	6	3	3	1	5	5	6	6	6	7	5	6	6	5	7	7
2017/07/05 3:08:09 PM GMT+1	31	Male	21	Computer Science	5	6	UK negotiations to leave the EU (Brexit)				5	2	6	2	5	5	1	5	3	5	3	4	3	2	7	2	3	1	5	4	5	4	2	3
2017/07/05 3:41:14 PM GMT+1	32	Male	26	Computer Science	7	6	UK negotiations to leave the EU (Brexit)				4	1	1	5	1	1	1	5	4	5	3	3	1	4	3	2	3	5	4	4	4	5	3	3

## Sheet: working
id	avatar	interaction	sex	age	vr	affairs	stories	mybody	twobodies	agency	otherbody	sounds	dizzy	there	real	visited	lab	overwhelm	experimenters	behavereal	emotionreal	thoughtsreal	behaveasifreal	physicalreal	peoplereal	experiencereal	emotionpeople	thoughtspeople	physicalpeople	behavingasifpeople	webvisits	seconds
	1	1	0	24	5	6	1	2	2	5	4	6	3	5	6	3	6	3	5	4	5	2	5	5	6	4	5	7	4	6	0	0
	1	1	0	30	3	6	1	6	1	5	1	1	1	6	3	3	1	2	1	4	3	5	4	1	5	4	5	5	1	2	2	405
	1	1	0	53	5	5	5	1	1	1	2	1	1	6	4	5	6	2	1	2	5	5	2	1	1	2	6	4	1	1	0	0
	1	1	1	23	2	5	1	6	5	6	3	6	2	7	7	6	1	6	1	5	6	6	7	7	7	6	6	7	6	6	0	0
	1	1	1	21	5	5	1	5	5	6	7	7	1	7	6	4	5	5	1	6	6	6	7	6	6	6	6	6	6	5	0	0
	1	1	1	21	1	5	2	2	1	2	5	6	3	5	5	6	2	4	2	4	5	4	6	2	5	5	5	6	3	2	0	0
	1	1	1	21	1	6	1	5	3	6	2	2	2	5	5	2	4	5	1	5	3	3	5	2	5	4	6	5	2	6	2	9
	1	1	1	22	1	4	1	2	1	1	6	1	3	7	7	6	1	6	1	7	7	7	5	6	6	7	6	6	6	6	0	0
	0	1	0	45	3	7	3	4	1	3	2	1	1	6	6	5	1	6	1	5	4	3	6	5	3	6	4	3	4	5	2	166
	0	1	0	25	6	7	1	5	4	5	4	2	2	5	5	5	4	4	4	5	5	5	5	5	5	5	5	5	5	5	0	0
	0	1	1	31	2	7	1	4	1	4	4	1	1	6	2	1	7	2	5	1	6	1	2	3	7	3	7	4	3	7	0	0
	0	1	1	24	4	5	1	1	2	6	2	1	4	4	5	5	1	3	2	4	2	4	6	4	3	4	5	5	4	6	0	0
	0	1	0	33	1	5	3	5	3	6	2	1	1	5	6	6	6	7	1		4	6	2	6	6	6	5	6	6	5	0	0
	0	1	0	22	1	6	1	4	5	4	4	2	1	7	6	5	3	4	6	5	6	6	5	1	1	5	4	4	1	5	0	0
	0	1	1	25	4	4	1	1	1	7	2	1	1	7	5	4	3	6	2	6	6	5	4	4	5	6	6	5	5	4	0	0
	0	1	0	30	6	7	4	1	1	1	1	2	3	5	6	5	1	1	2	6	3	5	5	5	2	5	5	5	5	6	3	114
	0	0	1	19	5	6	3	3	5	2	3	7	1	3	2	4	6	2	6	3	3	5	2	1	3	3	5	6	1	2	0	0
	0	0	1	22	2	3	1	3	3	6	2	7	1	5	6	6	2	6	1	7	7	7	5	2	2	6	5	5	3	4	0	0
	0	0	1	30	6	7	1	2	1	3	1	7	1	7	6	6	1	1	7	7	7	7	4	5	6	7	6	7	5	6	0	0
	0	0	0	21	5	7	3	1	1	7	1	1	1	3	2	4	3	2	3	6	2	2	3	2	3	3	1	3	1	2	4	176
	0	0	1	21	1	5	3	2	2	4	5	1	4	5	4	4	1	3	1	7	5	5	7	2	3	5	4	6	4	6	0	0
	0	0	1	22	1	3	1	1	1	1	1	6	1	6	6	4	2	2	2	6	6	7	4	5	4	5	6	5	5	5	0	0
	0	0	1	24	3	5	1	1	1	6	1	7	1	3	1	3	4	4	2	1	2	3	4	3	1	3	2	2	1	3	0	0
	0	0	1	23	2	6	1	3	1	3	5	7	6	5	5	3	2	4	2	3	5	2	5	1	3	4	5	2	1	3	0	0
	1	0	1	30	1	1	2	6	3	5	5	5	3	5	5	5	5	5	4	6	4	4	6	2	5	4	3	4	2	5	0	0
	1	0	1	28	2	3	5	5	3	5	7	5	1	2	3	4	2	3	2	5	4	5	3	2	4	3	3	5	4	5	0	0
	1	0	0	33	4	7	1	5	1	3	5	2	1	5	4	5	2	2	1	5	5	3	3	2	3	4	3	1	1	3	3	2089
	1	0	1	28	4	6	1	5	4	2	6	6	1	5	5	5	3	5	1	5	4	4	2	3	4	6	6	6	6	6	0	0
	1	0	1	38	5	5	1	6	1	4	3	2	1	6	5	5	2	4	5	5	4	4	3	1	2	3	3	5	1	1	0	0
	1	0	1	21	3	5	3	2	5	2	3	5	3	6	6	3	3	1	5	5	6	6	6	7	5	6	6	5	7	7	1	9
	1	0	0	21	5	6	1	5	2	6	2	5	1	5	3	5	3	4	3	2	7	2	3	1	5	4	5	4	2	3	1	15
	1	0	0	26	7	6	1	4	1	1	5	1	1	5	4	5	3	3	1	4	3	2	3	5	4	4	4	5	3	3	0	0
